# Supplementary material for: Quantitative plasma proteomics identifies metallothioneins as a marker of acute-on-chronic liver failure associated acute kidney injury
Source: Front Immunol. 2023 Jan 26;13:1041230. doi: 10.3389/fimmu.2022.1041230 (PMC9909472; doi:10.3389/fimmu.2022.1041230)
Supplement: Supplementary file 8 [file Table_1.xlsx]

## Sheet: Sheet1
			bilirubin	albumin	AST	ALT	sodium	potassium	creatinine	urea	TLC	Hb	platelet	INR
Liver biopsy	ACLF_tissue_AIIMS 1		29.58	4.3	206	68	144	5.2	1.6	71	14.61	8.6	80	7.257
	ACLF_tissue_AIIMS 2		7.76	1.7	800	120	128	7.5	6	236	15.15	5.9	50	10.186
	ACLF_tissue_AIIMS 3		14.19	1.4	695	299	151	3.3	2.4	116	12.33	7.8	50	7.704
	ACLF_tissue_AIIMS 4		13.89	3.7	40	17	138.1	5.11	1.82	37.9	20.31	4.6	55	3.886
	ACLF_tissue_AIIMS 5		25	2.4	98	13	132	4	4.5	155	11	8	27	2.493
	ACLF_tissue_AIIMS 6		2.18	1.6	294	76	152	4.8	2.8	89	2.63	7.7	179	3.593
	ACLF_tissue_AIIMS 7		22.28	2.1	2007	701	130	6.2	3.57	95.9	10.6	5.4	60	4.5
Kidney biopsy	ACLF_tissue_AIIMS 8		19.97	3	398	113	138		2.4	117	11.67	7.1	95	2.79
	ACLF_tissue_AIIMS 9		7.76	1.7	800	120	136	6.1	4.8	232	15.15	5.9	50	10.186
	ACLF_tissue_AIIMS 10		17.15	2.5	439	115	161	4.5	5.3	235	7.05	10	80	1.71
	ACLF_tissue_AIIMS 11		14.19	1.4	695	299	151	3.3	2.4	116	12.33	7.8	50	NA
	ACLF_tissue_AIIMS 12		25.2	3.1	187	162	138	5.4	2.2	83	1.38	6.3	50	2.65
	ACLF_tissue_AIIMS 13*		22.81	1.7	>15000	4873	145	7.1	3.7	138.4	NA	NA	NA	NA
	ACLF_tissue_AIIMS 14*
	*Complete clinical parameters were unavailable for these 2 patients from whom post-mortem kidney biopsies were collected
